# Supplementary material for: Transcriptome Profiling of Human Pre-Implantation Development
Source: PLoS One. 2009 Nov 16;4(11):e7844. doi: 10.1371/journal.pone.0007844 (PMC2773928; doi:10.1371/journal.pone.0007844)
Supplement: Table S1 — Regulation patterns for the oocyte and embryo maturation. The numbers +1 and −1 indicate either upregulation or downregulation between consecutive stages (0.02 MB XLS) [file pone.0007844.s002.xls]

## Sheet: Sheet1
Table S1	Regulation patterns for the oocyte and embryo maturation. The numbers +1 and -1 indicate
	either upregulation or downregulation between consecutive stages
	MI - GV	MII - MI	D2 - MII	D3 - D2	D5 - D3	counts
Patt. 1	0	0	0	0	0	46464
Patt. 2	0	0	0	0	1	2299
Patt. 3	0	0	0	0	-1	1715
Patt. 4	0	0	-1	0	0	1164
Patt. 5	0	0	1	0	0	691
Patt. 6	0	0	0	1	0	409
Patt. 7	0	0	-1	0	1	344
Patt. 8	0	0	1	0	-1	340
Patt. 9	0	0	0	-1	0	316
Patt. 10	0	0	0	1	-1	232
Patt. 11	0	0	0	-1	-1	195
Patt. 12	0	0	-1	0	-1	99
Patt. 13	0	0	-1	-1	0	59
Patt. 14	0	0	1	1	-1	57
Patt. 15	0	0	1	0	1	51
Patt. 16	0	0	1	-1	0	42
Patt. 17	0	0	0	-1	1	39
Patt. 18	0	0	-1	1	0	27
Patt. 19	0	0	-1	-1	-1	26
Patt. 20	0	0	1	1	0	26
Patt. 21	0	0	1	-1	-1	22
Patt. 22	0	0	-1	-1	1	20
Patt. 23	0	0	0	1	1	17
Patt. 24	0	0	-1	1	1	8
Patt. 25	0	0	1	-1	1	7
Patt. 26	0	0	-1	1	-1	6
