# Supplementary material for: Transcriptome Profiling of Human Pre-Implantation Development
Source: PLoS One. 2009 Nov 16;4(11):e7844. doi: 10.1371/journal.pone.0007844 (PMC2773928; doi:10.1371/journal.pone.0007844)
Supplement: Table S2 — Biological Process enrichment analysis for regulation pattern 2. P-value is the significance of the enrichment, Bonf is the P-value corrected for Bonferroni. Size is the number of probesets, count the number of probesets annotated for the relative GO term and ExpCount the number expected (0.02 MB XLS) [file pone.0007844.s003.xls]

## Sheet: Sheet1
Table S2	Biological Process enrichment analysis for regulation pattern 2. P-value is the significance of
	the enrichment, Bonf is the P-value corrected for Bonferroni. Size is the number of probesets,
	count the number of probesets annotated for the relative GO term and ExpCount
	the number expected
Pvalue	ExpCount	Count	Size	Bonf	GO
1.17535e-09	68.1261	110	222	2.46e-06	lipid metabolic process
4.09003e-05	25.4706	43	83	0.0854	carboxylic acid metabolic process
7.63914e-05	50.0205	73	163	0.16	generation of precursor metabolites and energy
0.000128555	7.67186	17	25	0.269	amino acid biosynthetic process
0.000452496	8.89936	18	29	0.945	steroid biosynthetic process
0.00061773	35.2906	52	115	1	cellular carbohydrate metabolic process
0.000712664	15.6506	27	51	1	fatty acid metabolic process
0.000764651	5.83061	13	19	1	group transfer coenzyme metabolic process
0.000809737	9.20623	18	30	1	coenzyme biosynthetic process
0.000888466	18.1056	30	59	1	lipid biosynthetic process
0.00123555	7.36499	15	24	1	response to oxidative stress
0.00145252	38.0524	54	124	1	nitrogen compound metabolic process
0.00182016	17.185	28	56	1	glycoprotein metabolic process
0.00190255	8.28561	16	27	1	coenzyme metabolic process
0.001993	3.68249	9	12	1	energy reserve metabolic process
0.001993	3.68249	9	12	1	glycerophospholipid biosynthetic process
0.00261999	267.594	302	872	1	signal transduction
0.00270629	1.53437	5	5	1	L-serine biosynthetic process
0.0029807	6.44436	13	21	1	amine transport
0.0035741	10.1269	18	33	1	nitrogen compound biosynthetic process
0.00387326	5.21686	11	17	1	serine family amino acid metabolic process
0.00427108	29.4599	42	96	1	alcohol metabolic process
0.00490304	2.76187	7	9	1	proteasomal ubiquitin-dependent protein catabolic process
0.00496014	23.0156	34	75	1	amino acid metabolic process
0.00768035	13.8093	22	45	1	response to other organism
0.00788333	49.4068	64	161	1	ion transport
0.0078884	9.20623	16	30	1	sulfur metabolic process
0.00809128	286.621	317	934	1	developmental process
0.00838552	4.90999	10	16	1	purine ribonucleoside triphosphate biosynthetic process
0.00858867	31.3012	43	102	1	membrane organization and biogenesis
0.00883864	1.2275	4	4	1	pteridine and derivative metabolic process
0.00883864	1.2275	4	4	1	intercellular junction assembly
0.00896245	101.269	121	330	1	cellular biosynthetic process
0.0096369	4.29624	9	14	1	pregnancy
0.0096369	4.29624	9	14	1	JAK-STAT cascade
