# Supplementary material for: Transcriptome Profiling of Human Pre-Implantation Development
Source: PLoS One. 2009 Nov 16;4(11):e7844. doi: 10.1371/journal.pone.0007844 (PMC2773928; doi:10.1371/journal.pone.0007844)
Supplement: Table S3 — Biological Process enrichment analysis for regulation pattern 3. P-value is the significance of the enrichment, Bonf is the P-value corrected for Bonferroni. Size is the number of probesets, count the number of probesets annotated for the relative GO term and ExpCount the number expected (0.02 MB XLS) [file pone.0007844.s004.xls]

## Sheet: Sheet1
Table S3	Biological Process enrichment analysis for regulation pattern 3. P-value is the significance of
	the enrichment, Bonf is the P-value corrected for Bonferroni. Size is the number of probesets,
	count the number of probesets annotated for the relative GO term and ExpCount
	the number expected
Pvalue	ExpCount	Count	Size	Bonf	GO
1.29462e-09	201.346	269	858	2.3e-06	transcription
3.0124e-09	188.439	253	803	5.36e-06	RNA biosynthetic process
7.87404e-09	200.876	265	856	1.4e-05	regulation of nucleobase, nucleoside, nucleotide and nucleic acid metabolic process
1.10824e-08	183.511	245	782	1.97e-05	regulation of transcription, DNA-dependent
5.06478e-07	222.701	280	949	0.000902	regulation of metabolic process
1.49335e-06	13.3761	30	57	0.00266	spermatogenesis
3.79867e-06	33.0883	57	141	0.00676	reproduction
2.03451e-05	329.475	383	1404	0.0362	regulation of cellular process
3.67902e-05	410.435	464	1749	0.0655	biopolymer metabolic process
4.39234e-05	16.6615	32	71	0.0782	gametogenesis
0.000228117	2.81602	9	12	0.406	female gamete generation
0.000264969	359.982	406	1534	0.472	biological regulation
0.00208772	10.0908	19	43	1	microtubule-based movement
0.00295911	1.87735	6	8	1	biogenic amine biosynthetic process
0.00301797	0.938675	4	4	1	regulation of global transcription from RNA polymerase II promoter
0.00341066	1.40801	5	6	1	smoothened signaling pathway
0.0051316	2.58136	7	11	1	fertilization
0.00765873	31.4456	44	134	1	chromosome organization and biogenesis (sensu Eukaryota)
0.00962791	1.64268	5	7	1	response to metal ion
0.00984282	2.81602	7	12	1	myoblast differentiation
