# Supplementary material for: Transcriptome Profiling of Human Pre-Implantation Development
Source: PLoS One. 2009 Nov 16;4(11):e7844. doi: 10.1371/journal.pone.0007844 (PMC2773928; doi:10.1371/journal.pone.0007844)
Supplement: Table S4 — Biological Process enrichment analysis for regulation pattern 3. P-value is the significance of the enrichment, Bonf is the P-value corrected for Bonferroni. Size is the number of probesets, count the number of probesets annotated for the relative GO term and ExpCount the number expected (0.02 MB XLS) [file pone.0007844.s005.xls]

## Sheet: Sheet1
Table S4	Biological Process enrichment analysis for regulation pattern 4. P-value is the significance of
	the enrichment, Bonf is the P-value corrected for Bonferroni. Size is the number of probesets,
	count the number of probesets annotated for the relative GO term and ExpCount
	the number expected
Pvalue	ExpCount	Count	Size	Bonf	GO
0.000229119	126.376	160	772	0.388	establishment of localization
0.00182272	1.1459	5	7	1	regulation of heart contraction
0.00354706	13.0959	23	80	1	regulation of developmental process
0.00420744	1.30959	5	8	1	neural tube formation
0.00421838	8.83976	17	54	1	muscle development
0.00466954	2.94659	8	18	1	mitochondrial transport
0.005414	36.3412	51	222	1	nervous system development
0.00586812	2.45549	7	15	1	carbohydrate transport
0.00612575	14.4055	24	88	1	generation of neurons
0.00798486	13.9144	23	85	1	secretory pathway
0.0080931	0.982196	4	6	1	G-protein signaling, adenylate cyclase activating pathway
0.00820049	1.47329	5	9	1	regulation of transforming growth factor beta receptor signaling pathway
