# Supplementary material for: Transcriptome Profiling of Human Pre-Implantation Development
Source: PLoS One. 2009 Nov 16;4(11):e7844. doi: 10.1371/journal.pone.0007844 (PMC2773928; doi:10.1371/journal.pone.0007844)
Supplement: Table S5 — Biological Process enrichment analysis for regulation pattern 5. P-value is the significance ofthe enrichment, Bonf is the P-value corrected for Bonferroni. Size is the number of probesets, count the number of probesets annotated for the relative GO term and ExpCount the number expected (0.02 MB XLS) [file pone.0007844.s006.xls]

## Sheet: Sheet1
Table S5	Biological Process enrichment analysis for regulation pattern 5. P-value is the significance of
	the enrichment, Bonf is the P-value corrected for Bonferroni. Size is the number of probesets,
	count the number of probesets annotated for the relative GO term and ExpCount
	the number expected
Pvalue	ExpCount	Count	Size	Bonf	GO
1.06186e-08	253.363	310	2194	1.4e-05	macromolecule metabolic process
8.99845e-08	7.04426	23	61	0.000118	RNA splicing
1.37421e-07	115.942	163	1004	0.000181	RNA metabolic process
2.59446e-07	2.30959	12	20	0.000341	rRNA processing
3.52222e-07	16.5136	38	143	0.000463	translation
6.29136e-07	4.15727	16	36	0.000827	nuclear mRNA splicing, via spliceosome
6.29136e-07	4.15727	16	36	0.000827	RNA splicing, via transesterification reactions
1.32235e-06	288.93	335	2502	0.00174	primary metabolic process
2.46693e-06	293.434	338	2541	0.00324	cellular metabolic process
3.56088e-06	7.85262	22	68	0.00468	mRNA processing
5.0776e-06	5.77399	18	50	0.00668	protein-RNA complex assembly
5.1947e-06	2.42507	11	21	0.00683	ribonucleoprotein complex biogenesis and assembly
6.31095e-05	2.07864	9	18	0.083	regulation of translational initiation
8.2544e-05	12.0099	26	104	0.109	M phase
0.000172317	7.27522	18	63	0.227	nucleocytoplasmic transport
0.000454841	2.07864	8	18	0.598	regulation of cyclin-dependent protein kinase activity
0.000558832	9.93126	21	86	0.735	mitosis
0.00106709	13.973	26	121	1	mitotic cell cycle
0.00183493	6.69782	15	58	1	nuclear transport
0.00200071	31.9879	48	277	1	establishment of cellular localization
0.00217678	0.692878	4	6	1	regulation of mRNA processing
0.00233949	3.11795	9	27	1	tissue remodeling
0.00270344	25.0591	39	217	1	regulation of cell cycle
0.00310258	3.23343	9	28	1	establishment of RNA localization
0.00310258	3.23343	9	28	1	nucleic acid transport
0.00380546	2.19411	7	19	1	regulation of DNA metabolic process
0.00407957	2.77151	8	24	1	ossification
0.00461726	0.808358	4	7	1	regulation of myeloid leukocyte differentiation
0.00512703	1.27028	5	11	1	mRNA export from nucleus
0.0052065	84.0692	105	728	1	cell organization and biogenesis
0.00559751	0.461919	3	4	1	RNA export from nucleus
0.00559751	0.461919	3	4	1	blastocyst development
0.00559751	0.461919	3	4	1	regulation of survival gene product activity
0.00585804	8.19906	16	71	1	cell cycle process
0.00715263	2.42507	7	21	1	intracellular receptor-mediated signaling pathway
0.00887693	8.5455	16	74	1	regulation of kinase activity
