# Supplementary material for: Transcriptome Profiling of Human Pre-Implantation Development
Source: PLoS One. 2009 Nov 16;4(11):e7844. doi: 10.1371/journal.pone.0007844 (PMC2773928; doi:10.1371/journal.pone.0007844)
Supplement: Table S7 — Cellular Component enrichment analysis for regulation pattern 3. P-value is the significance of the enrichment, Bonf is the P-value corrected for Bonferroni. Size is the number of probesets, count the number of probesets annotated for the relative GO term and ExpCount the number expected (0.01 MB XLS) [file pone.0007844.s008.xls]

## Sheet: Sheet1
Table S7	Cellular Component enrichment analysis for regulation pattern 3. P-value is the significance of
	the enrichment, Bonf is the P-value corrected for Bonferroni. Size is the number of probesets,
	count the number of probesets annotated for the relative GO term and ExpCount
	the number expected
Pvalue	ExpCount	Count	Size	Bonf	GO
7.7e-09	376.7	452	1593	2.56e-06	nucleus
0.0031	588.1	624	2487	1	intracellular	organelle
0.0074	2.1	6	9	1	transcriptional	repressor	complex
0.008	529.5	562	2239	1	membrane-bound	organelle
