# Supplementary material for: Transcriptome Profiling of Human Pre-Implantation Development
Source: PLoS One. 2009 Nov 16;4(11):e7844. doi: 10.1371/journal.pone.0007844 (PMC2773928; doi:10.1371/journal.pone.0007844)
Supplement: Table S9 — Cellular Component enrichment analysis for regulation pattern 5. P-value is the significance of the enrichment, Bonf is the P-value corrected for Bonferroni. Size is the number of probesets, count the number of probesets annotated for the relative GO term and ExpCount the number expected (0.02 MB XLS) [file pone.0007844.s010.xls]

## Sheet: Sheet1
Table S9	Cellular Component enrichment analysis for regulation pattern 5. P-value is the significance of
	the enrichment, Bonf is the P-value corrected for Bonferroni. Size is the number of probesets,
	count the number of probesets annotated for the relative GO term and ExpCount
	the number expected
Pvalue	ExpCount	Count	Size	Bonf	GO
3.33269e-13	344.783	403	3025	9.8e-11	intracellular
4.12068e-12	181.567	250	1593	1.21e-09	nucleus
5.16468e-12	6.38277	27	56	1.52e-09	spliceosome
1.47802e-09	97.4512	149	855	4.35e-07	intracellular organelle part
7.79418e-09	70.0964	114	615	2.29e-06	protein complex
5.37333e-08	255.197	308	2239	1.58e-05	membrane-bound organelle
1.73839e-06	5.92685	19	52	0.000511	ribosome
8.01707e-06	1.70967	9	15	0.00236	cytosolic large ribosomal subunit (sensu Eukaryota)
7.00764e-05	58.6986	86	515	0.0206	non-membrane-bound organelle
8.17729e-05	17.5526	34	154	0.024	cytosol
0.000325209	0.797846	5	7	0.0956	cytosolic small ribosomal subunit (sensu Eukaryota)
0.000600983	28.7224	46	252	0.177	organelle lumen
0.000787882	428.899	443	3763	0.232	cell
0.0014751	4.6731	12	41	0.434	nucleolus
0.00439771	0.797846	4	7	1	eukaryotic translation initiation factor 3 complex
0.00518889	18.6924	30	164	1	nucleoplasm
0.00665167	2.39354	7	21	1	nucleosome
0.0080093	0.911824	4	8	1	cell-cell adherens junction
