# Supplementary material for: Transcriptome Profiling of Human Pre-Implantation Development
Source: PLoS One. 2009 Nov 16;4(11):e7844. doi: 10.1371/journal.pone.0007844 (PMC2773928; doi:10.1371/journal.pone.0007844)
Supplement: Table S10 — Comparison of oocytes/embryo with pooled adult tissues. The numbers +1 and −1 indicate either upregulation or downregulation between the samples (0.01 MB XLS) [file pone.0007844.s011.xls]

## Sheet: Sheet1
Table S10	Comparison of oocytes/embryo with pooled adult tissues. The numbers +1 and -1 indicate
	either upregulation or downregulation between the samples
	ADU - EMB	counts
Patt. 1	1	23134
Patt. 2	0	21631
Patt. 3	-1	9910
