# Supplementary material for: Transcriptome Profiling of Human Pre-Implantation Development
Source: PLoS One. 2009 Nov 16;4(11):e7844. doi: 10.1371/journal.pone.0007844 (PMC2773928; doi:10.1371/journal.pone.0007844)
Supplement: Table S11 — Biological Process enrichment analysis for oocytes/embryo to adult tissues comparison, pattern 1. P-value is the significance of the enrichment, Bonf is the P-value corrected for Bonferroni. Size is the number of probesets, count the number of probesets annotated for the relative GO term and ExpCount the number expected (0.03 MB XLS) [file pone.0007844.s012.xls]

## Sheet: Sheet1
Table S11	Biological Process enrichment analysis for oocytes/embryo to adult tissues comparison, pattern 1. P-value is the significance of
	the enrichment, Bonf is the P-value corrected for Bonferroni. Size is the number of probesets,
	count the number of probesets annotated for the relative GO term and ExpCount
	the number expected
Pvalue	ExpCount	Count	Size	Bonf	GO
5.48189e-15	370.166	440	503	2.12e-11	G-protein coupled receptor protein signaling pathway
2.1432e-11	1577.81	1695	2144	8.27e-08	cell communication
4.12107e-10	383.413	441	521	1.59e-06	ion transport
5.13684e-09	237.701	280	323	1.98e-05	immune response
1.07309e-08	1297.42	1390	1763	4.14e-05	multicellular organismal process
1.38657e-08	277.441	322	377	5.35e-05	response to external stimulus
1.97797e-07	108.916	134	148	0.000764	inflammatory response
5.76146e-07	78.7432	99	107	0.00222	cation homeostasis
5.8879e-07	378.997	425	515	0.00227	cell adhesion
2.24541e-06	91.9897	113	125	0.00867	ion homeostasis
9.12518e-06	122.898	146	167	0.0352	cell homeostasis
1.87439e-05	167.789	194	228	0.0724	electron transport
3.23797e-05	147.183	171	200	0.125	synaptic transmission
3.62293e-05	203.113	231	276	0.14	cell motility
4.1043e-05	160.43	185	218	0.158	neurological process
8.58882e-05	53.722	67	73	0.332	calcium ion homeostasis
0.000123072	111.859	131	152	0.475	leukocyte activation
0.000205796	378.997	413	515	0.795	nervous system development
0.000242575	245.796	273	334	0.937	sensory perception
0.000350545	1493.18	1553	2029	1	localization
0.000717209	228.87	253	311	1	response to chemical stimulus
0.000893119	379.733	410	516	1	cell surface receptor linked signal transduction
0.000941842	61.8171	74	84	1	regulation of multicellular organismal process
0.00105526	87.5742	102	119	1	muscle development
0.00116401	27.2289	35	37	1	acute inflammatory response
0.00125803	79.4791	93	108	1	circulation
0.00148553	78.7432	92	107	1	humoral immune response
0.00163685	503.367	536	684	1	system development
0.00173783	66.9685	79	91	1	homophilic cell adhesion
0.00175993	74.3276	87	101	1	muscle contraction
0.00198701	39.0036	48	53	1	adaptive immune response (sensu Gnathostomata)
0.00246513	38.2677	47	52	1	innate immune response
0.00247545	46.3628	56	63	1	regulation of immune system process
0.00250208	25.0212	32	34	1	immunoglobulin mediated immune response
0.00301693	45.6269	55	62	1	positive regulation of multicellular organismal process
0.00381355	742.541	778	1009	1	intracellular signaling cascade
0.00407952	161.902	179	220	1	response to biotic stimulus
0.00424998	27.9649	35	38	1	elevation of cytosolic calcium ion concentration
0.00444511	77.2713	89	105	1	defense response
0.00463394	18.3979	24	25	1	regulation of transmission of nerve impulse
0.00466042	47.8346	57	65	1	response to virus
0.00501685	117.747	132	160	1	monocarboxylic acid metabolic process
0.00508844	31.6444	39	43	1	T cell activation
0.0054031	43.4191	52	59	1	phosphate transport
0.00541876	12.5106	17	17	1	complement activation, classical pathway
0.00579551	79.4791	91	108	1	metal ion transport
0.00606263	126.578	141	172	1	regulation of developmental process
0.00632748	30.9085	38	42	1	T cell differentiation
0.00657924	64.7607	75	88	1	leukocyte differentiation
0.00675372	89.046	101	121	1	endocytosis
0.00727229	115.539	129	157	1	actin cytoskeleton organization and biogenesis
0.00736765	11.7747	16	16	1	antigen processing and presentation of peptide or polysaccharide antigen via MHC class II
0.00736765	11.7747	16	16	1	regulation of synaptic plasticity
0.00736765	11.7747	16	16	1	glycerol metabolic process
0.00748291	67.7044	78	92	1	cyclic-nucleotide-mediated signaling
0.00755997	38.2677	46	52	1	positive regulation of immune response
0.00788964	344.409	367	468	1	proteolysis
0.00789446	60.3452	70	82	1	sensory perception of smell
0.00795225	16.9261	22	23	1	regulation of T cell proliferation
0.00798627	134.673	149	183	1	membrane organization and biogenesis
0.008134	52.986	62	72	1	sodium ion transport
0.00814101	84.6305	96	115	1	blood vessel development
0.00848167	25.7571	32	35	1	learning and/or memory
0.00848167	25.7571	32	35	1	extracellular matrix organization and biogenesis
0.00864683	33.8522	41	46	1	cellular defense response
0.00864683	33.8522	41	46	1	axon guidance
0.0086785	21.3416	27	29	1	excretion
0.0086785	21.3416	27	29	1	positive regulation of cell differentiation
0.00894809	77.2713	88	105	1	di-, tri-valent inorganic cation transport
0.00951108	41.2114	49	56	1	regulation of cell activation
0.00982152	80.215	91	109	1	potassium ion transport
0.00993066	178.092	194	242	1	cell-cell signaling
0.00995503	253.156	272	344	1	regulation of signal transduction
