# Supplementary material for: Transcriptome Profiling of Human Pre-Implantation Development
Source: PLoS One. 2009 Nov 16;4(11):e7844. doi: 10.1371/journal.pone.0007844 (PMC2773928; doi:10.1371/journal.pone.0007844)
Supplement: Table S12 — Biological Process enrichment analysis for oocytes/embryo to adult tissues comparison, pattern 3. P-value is the significance of the enrichment, Bonf is the P-value corrected for Bonferroni. Size is the number of probesets, count the number of probesets annotated for the relative GO term and ExpCount the number expected (0.03 MB XLS) [file pone.0007844.s013.xls]

## Sheet: Sheet1
Table S12	Biological Process enrichment analysis for oocytes/embryo to adult tissues comparison, pattern 3. P-value is the significance of
	the enrichment, Bonf is the P-value corrected for Bonferroni. Size is the number of probesets,
	count the number of probesets annotated for the relative GO term and ExpCount
	the number expected
Pvalue	ExpCount	Count	Size	Bonf	GO
3.72493e-76	1071.48	1457	2315	1.23e-72	biopolymer metabolic process
4.2709e-39	840.059	1090	1815	1.41e-35	transcription
7.77643e-36	784.518	1017	1695	2.57e-32	RNA biosynthetic process
1.60679e-33	396.656	564	857	5.31e-30	nucleobase, nucleoside, nucleotide and nucleic acid metabolic process
1.19684e-30	782.204	996	1690	3.95e-27	regulation of metabolic process
1.14295e-29	706.297	908	1526	3.78e-26	regulation of nucleobase, nucleoside, nucleotide and nucleic acid metabolic process
4.97984e-24	1055.28	1265	2280	1.65e-20	regulation of cellular process
1.86721e-21	216.61	316	468	6.17e-18	organelle organization and biogenesis
9.80524e-21	1535.71	1752	3318	3.24e-17	biological regulation
1.05548e-18	554.948	697	1199	3.49e-15	regulation of transcription, DNA-dependent
2.4769e-18	62.9466	112	136	8.18e-15	ribonucleoprotein complex biogenesis and assembly
1.90525e-16	137.927	207	298	6.29e-13	chromosome organization and biogenesis (sensu Eukaryota)
3.07778e-16	95.8084	153	207	1.02e-12	M phase
6.4945e-16	118.95	182	257	2.15e-12	response to endogenous stimulus
1.81161e-14	86.0887	137	186	5.99e-11	cell division
3.44643e-13	68.0378	111	147	1.14e-09	DNA replication
9.90403e-13	69.4264	112	150	3.27e-09	DNA repair
4.03942e-12	57.3925	95	124	1.33e-08	RNA splicing
4.57617e-12	21.7536	44	47	1.51e-08	rRNA processing
1.42514e-11	65.7236	105	142	4.71e-08	mitotic cell cycle
2.72753e-11	108.305	158	234	9.01e-08	DNA packaging
6.22126e-11	260.58	335	563	2.06e-07	cellular localization
1.19412e-10	137.927	192	298	3.95e-07	ubiquitin cycle
1.54055e-10	63.4094	100	137	5.09e-07	mitosis
2.35651e-10	173.566	233	375	7.79e-07	macromolecule complex assembly
4.81307e-10	26.382	49	57	1.59e-06	RNA splicing, via transesterification reactions
1.21075e-09	62.4837	97	135	4e-06	mRNA processing
2.67137e-09	245.306	311	530	8.83e-06	intracellular transport
6.26727e-08	77.7575	112	168	0.000207	protein catabolic process
1.23187e-07	112.008	152	242	0.000407	regulation of transcription from RNA polymerase II promoter
2.06475e-07	133.299	176	288	0.000682	macromolecule catabolic process
2.61917e-07	589.198	673	1273	0.000865	biopolymer modification
4.49966e-07	58.3181	86	126	0.00149	ubiquitin-dependent protein catabolic process
4.99814e-07	24.9935	43	54	0.00165	chromosome segregation
5.3468e-07	941.884	1040	2035	0.00177	cellular protein metabolic process
6.5242e-07	51.3755	77	111	0.00216	chromatin modification
6.92899e-07	72.6663	103	157	0.00229	transcription from RNA polymerase II promoter
7.64453e-07	58.781	86	127	0.00253	modification-dependent macromolecule catabolic process
1.03168e-06	230.033	282	497	0.00341	protein transport
1.15157e-06	21.7536	38	47	0.0038	establishment of RNA localization
1.15157e-06	21.7536	38	47	0.0038	nucleic acid transport
1.39975e-06	14.811	28	32	0.00462	regulation of cyclin-dependent protein kinase activity
2.4241e-06	64.7979	92	140	0.00801	proteolysis involved in cellular protein catabolic process
4.34229e-06	126.356	163	273	0.0143	negative regulation of cellular metabolic process
5.75497e-06	258.266	309	558	0.019	protein localization
6.79184e-06	106.917	140	231	0.0224	regulation of progression through cell cycle
8.30519e-06	34.2503	53	74	0.0274	interphase of mitotic cell cycle
9.53694e-06	13.4224	25	29	0.0315	nuclear mRNA splicing, via spliceosome
1.13228e-05	41.6558	62	90	0.0374	cell cycle
1.74009e-05	23.1421	38	50	0.0575	transcription initiation
1.79068e-05	12.9596	24	28	0.0592	spliceosome assembly
1.93902e-05	38.8788	58	84	0.0641	microtubule-based movement
2.85463e-05	9.71969	19	21	0.0943	transcription from RNA polymerase III promoter
4.20083e-05	7.86832	16	17	0.139	mitotic checkpoint
4.50504e-05	148.11	183	320	0.149	cell cycle process
8.29571e-05	1773.15	1864	3831	0.274	metabolic process
9.69254e-05	110.156	139	238	0.32	positive regulation of nucleobase, nucleoside, nucleotide and nucleic acid metabolic process
0.000105724	77.7575	102	168	0.349	gametogenesis
0.000113396	16.6623	28	36	0.375	tRNA metabolic process
0.000114549	173.566	209	375	0.378	cytoskeleton organization and biogenesis
0.000162763	19.9022	32	43	0.538	chromatin remodeling
0.000210062	48.5984	67	105	0.694	chromatin assembly or disassembly
0.000221867	9.71969	18	21	0.733	DNA replication initiation
0.000265333	19.4394	31	42	0.877	RNA processing
0.000332454	20.3651	32	44	1	tRNA processing
0.000354194	6.47979	13	14	1	mitotic sister chromatid segregation
0.000382164	10.6454	19	23	1	mRNA transport
0.000431519	16.6623	27	36	1	tRNA aminoacylation for protein translation
0.000431519	16.6623	27	36	1	amino acid activation
0.000552869	17.588	28	38	1	RNA catabolic process
0.000576873	53.2269	71	115	1	negative regulation of transcription from RNA polymerase II promoter
0.000591782	11.5711	20	25	1	base-excision repair
0.00067227	71.7406	92	155	1	negative regulation of progression through cell cycle
0.000714724	6.01695	12	13	1	mitotic spindle organization and biogenesis
0.000970557	4.16558	9	9	1	spindle organization and biogenesis
0.00103093	23.605	35	51	1	cell cycle phase
0.0011295	81.4603	102	176	1	positive regulation of transcription, DNA-dependent
0.00131689	18.9765	29	41	1	nuclear export
0.00143455	5.55411	11	12	1	DNA methylation
0.00151067	71.2777	90	154	1	protein targeting
0.00165016	27.3077	39	59	1	protein ubiquitination
0.00205983	21.7536	32	47	1	translational initiation
0.00209896	3.70274	8	8	1	blastocyst development
0.00215068	317.51	354	686	1	positive regulation of cellular process
0.00224885	56.0039	72	121	1	spermatogenesis
0.0022745	16.1995	25	35	1	methylation
0.00236126	239.29	271	517	1	macromolecule biosynthetic process
0.00238253	19.4394	29	42	1	microtubule cytoskeleton organization and biogenesis
0.0026255	27.7705	39	60	1	embryonic development (sensu Vertebrata)
0.00286161	5.09127	10	11	1	DNA geometric change
0.00286161	5.09127	10	11	1	DNA unwinding during replication
0.0028779	6.47979	12	14	1	mitotic chromosome condensation
0.00308721	10.1825	17	22	1	telomere maintenance
0.00342001	36.5645	49	79	1	DNA recombination
0.00358456	100.9	121	218	1	embryonic development
0.00382596	82.8488	101	179	1	protein folding
0.00382954	23.1421	33	50	1	meiotic cell cycle
0.00382954	23.1421	33	50	1	meiosis
0.0040515	386.011	423	834	1	negative regulation of biological process
0.00465783	7.40548	13	16	1	mRNA catabolic process, nonsense-mediated decay
0.00473079	14.3481	22	31	1	DNA damage response, signal transduction
0.00524275	9.71969	16	21	1	protein targeting to mitochondrion
0.00534821	26.8449	37	58	1	nucleosome assembly
0.00539362	6.01695	11	13	1	mRNA 3'-end processing
0.005667	4.62842	9	10	1	RNA polyadenylation
0.005667	4.62842	9	10	1	snRNA processing
0.005667	4.62842	9	10	1	deoxyribonucleotide metabolic process
0.00666095	8.33116	14	18	1	mRNA export from nucleus
0.00674058	10.6454	17	23	1	DNA integrity checkpoint
0.00674058	10.6454	17	23	1	regulation of progression through mitotic cell cycle
0.00675683	20.3651	29	44	1	steroid hormone receptor signaling pathway
0.00727717	17.1252	25	37	1	regulation of DNA metabolic process
0.00830618	6.94264	12	15	1	DNA modification
0.00830618	6.94264	12	15	1	RNA modification
0.00868598	23.1421	32	50	1	negative regulation of transcription, DNA-dependent
0.00879526	9.25685	15	20	1	double-strand break repair
0.00879526	9.25685	15	20	1	spermatid development
0.00896649	139.316	160	301	1	positive regulation of metabolic process
0.00939485	30.0848	40	65	1	negative regulation of transcription
0.00972279	15.7366	23	34	1	mRNA metabolic process
0.00981334	2.77705	6	6	1	establishment of chromosome localization
0.00981334	2.77705	6	6	1	polyamine biosynthetic process
0.00981334	2.77705	6	6	1	regulation of DNA replication initiation
0.00999687	5.55411	10	12	1	autophagy
