# Supplementary material for: Transcriptome Profiling of Human Pre-Implantation Development
Source: PLoS One. 2009 Nov 16;4(11):e7844. doi: 10.1371/journal.pone.0007844 (PMC2773928; doi:10.1371/journal.pone.0007844)
Supplement: Table S13 — Cellular Component enrichment analysis for oocytes/embryo to adult tissues comparison, pattern 1. P-value is the significance of the enrichment, Bonf is the P-value corrected for Bonferroni. Size is the number of probesets, count the number of probesets annotated for the relative GO term and ExpCount the number expected (0.02 MB XLS) [file pone.0007844.s014.xls]

## Sheet: Sheet1
Table S13	Cellular Component enrichment analysis for oocytes/embryo to adult tissues comparison, pattern 1. P-value is the significance of
	the enrichment, Bonf is the P-value corrected for Bonferroni. Size is the number of probesets,
	count the number of probesets annotated for the relative GO term and ExpCount
	the number expected
Pvalue	ExpCount	Count	Size	Bonf	GO
3.13291e-05	78.2014	108	258	0.0129	mitochondrion
3.57604e-05	426.167	482	1406	0.0148	cytoplasm
0.000287997	103.965	133	343	0.119	plasma membrane part
0.000456967	212.477	250	701	0.189	integral to membrane
0.0011322	221.874	257	732	0.468	membrane part
0.00180718	3.63727	9	12	0.746	proton-transporting two-sector ATPase complex
0.00318976	69.7144	89	230	1	endoplasmic reticulum
0.00341121	77.8983	98	257	1	integral to plasma membrane
0.00393363	7.27455	14	24	1	basolateral plasma membrane
0.00420254	16.3677	26	54	1	lysosome
0.00580091	41.8287	56	138	1	extracellular region part
0.00841156	1.21242	4	4	1	desmosome
0.00841156	1.21242	4	4	1	proton-transporting ATP synthase complex (sensu Eukaryota)
0.009016	13.9429	22	46	1	endosome
0.00962303	12.4274	20	41	1	intercellular junction
0.00998296	23.0361	33	76	1	mitochondrial envelope
