# Supplementary material for: Transcriptome Profiling of Human Pre-Implantation Development
Source: PLoS One. 2009 Nov 16;4(11):e7844. doi: 10.1371/journal.pone.0007844 (PMC2773928; doi:10.1371/journal.pone.0007844)
Supplement: Table S14 — Cellular Component enrichment analysis for oocytes/embryo to adult tissues comparison, pattern 3. P-value is the significance of the enrichment, Bonf is the P-value corrected for Bonferroni. Size is the number of probesets, count the number of probesets annotated for the relative GO term and ExpCount the number expected (0.01 MB XLS) [file pone.0007844.s015.xls]

## Sheet: Sheet1
Table S14	Cellular Component enrichment analysis for oocytes/embryo to adult tissues comparison, pattern 3. P-value is the significance of
	the enrichment, Bonf is the P-value corrected for Bonferroni. Size is the number of probesets,
	count the number of probesets annotated for the relative GO term and ExpCount
	the number expected
Pvalue	ExpCount	Count	Size	Bonf	GO
0.000681267	38.1413	57	230	0.247	endoplasmic reticulum
0.00135755	160.857	192	970	0.493	integral to membrane
0.0032574	0.829158	4	5	1	cilium part
0.00385624	182.249	211	1099	1	membrane part
0.00446165	1.32665	5	8	1	microtubule organizing center part
0.00849023	0.99499	4	6	1	Z disc
