# Supplementary material for: Transcriptome Profiling of Human Pre-Implantation Development
Source: PLoS One. 2009 Nov 16;4(11):e7844. doi: 10.1371/journal.pone.0007844 (PMC2773928; doi:10.1371/journal.pone.0007844)
Supplement: Table S15 — Biological Process enrichment analysis for oocytes/embryo to stem cells comparison. P-value is the significance of the enrichment, Bonf is the P-value corrected for Bonferroni. Size is the number of probesets, count the number of probesets annotated for the relative GO term and ExpCount the number expected (0.01 MB XLS) [file pone.0007844.s016.xls]

## Sheet: Sheet1
Table S15	Biological Process enrichment analysis for oocytes/embryo to stem cells comparison. P-value is the significance of
	the enrichment, Bonf is the P-value corrected for Bonferroni. Size is the number of probesets,
	count the number of probesets annotated for the relative GO term and ExpCount
	the number expected
Pvalue	ExpCount	Count	Size	Bonf	GO
0.00025	10.12	21	416	0.0889	developmental process
0.00067	10.02	20	412	0.242	multicellular organismal process
0.00142	5.33	13	219	0.514	system development
0.00193	0.56	4	23	0.697	blood vessel development
0.00254	0.29	3	12	0.917	epidermis development
0.00401	1.09	5	45	1	organ morphogenesis
0.00406	0.34	3	14	1	angiogenesis
0.00721	0.41	3	17	1	brain development
