# Supplementary material for: Transcriptome Profiling of Human Pre-Implantation Development
Source: PLoS One. 2009 Nov 16;4(11):e7844. doi: 10.1371/journal.pone.0007844 (PMC2773928; doi:10.1371/journal.pone.0007844)
Supplement: Table S18 — Gene ontology cathegories (2.73 MB ZIP) [file pone.0007844.s019.zip]

Archive with 1 entries (1 files):
- GO_annotation.xls
